# Supplementary material for: Non-TZF Transcriptional Activator AtC3H12 Negatively Affects Seed Germination and Seedling Development in Arabidopsis
Source: Int J Mol Sci. 2022 Jan 29;23(3):1572. doi: 10.3390/ijms23031572 (PMC8835867; doi:10.3390/ijms23031572)
Supplement: Supplementary file 1 [file ijms-23-01572-s001.zip]

Archive with 1 entries (1 files):
- ijms-1537960-supplementary.pdf
